# Supplementary material for: Photoresist Design for Elastomeric Light Tunable Photonic Devices
Source: Materials (Basel). 2016 Jun 29;9(7):525. doi: 10.3390/ma9070525 (PMC5456896; doi:10.3390/ma9070525)
Supplement: Supplementary file 1 [file materials-09-00525-s001.zip]

Archive with 2 entries (2 files):
- materials-132861-supplementary-final.pdf
- Video SV1.avi
